# Supplementary material for: Anoplophorahuangjianbini sp. n. from Fujian and Guangxi, China (Coleoptera: Cerambycidae: Lamiinae)
Source: Biodivers Data J. 2021 Aug 12;9:e70936. doi: 10.3897/BDJ.9.e70936 (PMC8376839; doi:10.3897/BDJ.9.e70936)
Supplement: XML Treatment for Anoplophora huangjianbini [file BDJ.9.e70936-treatment1.xml]

<!DOCTYPE tp:taxon-treatment
  PUBLIC "-//TaxonX//DTD Taxonomic Treatment Publishing DTD v0 20100105//EN" "tax-treatment-NSO.dtd">
<tp:taxon-treatment xmlns:tp="http://www.plazi.org/taxpub"><tp:treatment-meta><mixed-citation publication-type="journal"><person-group><name><surname>Wang</surname><given-names>Cheng-Bin</given-names></name><name><surname>He</surname><given-names>Li</given-names></name></person-group><article-title><italic><tp:taxon-name><tp:taxon-name-part taxon-name-part-type="genus" reg="Anoplophora">Anoplophora</tp:taxon-name-part><tp:taxon-name-part taxon-name-part-type="species" reg="huangjianbini">huangjianbini</tp:taxon-name-part></tp:taxon-name></italic> sp. n. from Fujian and Guangxi, China (<tp:taxon-name><tp:taxon-name-part taxon-name-part-type="order">Coleoptera</tp:taxon-name-part></tp:taxon-name>: <tp:taxon-name><tp:taxon-name-part taxon-name-part-type="family">Cerambycidae</tp:taxon-name-part></tp:taxon-name>: <tp:taxon-name><tp:taxon-name-part taxon-name-part-type="subfamily">Lamiinae</tp:taxon-name-part></tp:taxon-name>)</article-title><source>Biodivers Data J</source><day>12</day><month>8</month><year>2021</year><volume>9</volume><pub-id pub-id-type="doi">10.3897/BDJ.9.e70936</pub-id></mixed-citation></tp:treatment-meta><tp:nomenclature><tp:taxon-name>
            <object-id xmlns:xlink="http://www.w3.org/1999/xlink" content-type="arpha" xlink:type="simple">C8622FE1-9F27-5969-9896-860DA1303665</object-id>
            <tp:taxon-name-part taxon-name-part-type="genus">Anoplophora</tp:taxon-name-part>
            <tp:taxon-name-part taxon-name-part-type="species">huangjianbini</tp:taxon-name-part>
            <object-id xmlns:xlink="http://www.w3.org/1999/xlink" content-type="zoobank" xlink:type="simple" object-id-type="ZooBank">5DF3AD6C-7A89-487E-9684-DFF86E318C61</object-id>
          </tp:taxon-name><tp:taxon-authority>Wang &amp; He, 2021</tp:taxon-authority><tp:taxon-status xmlns:xlink="http://www.w3.org/1999/xlink" xlink:type="simple">sp. n.</tp:taxon-status></tp:nomenclature><tp:treatment-sec sec-type="materials"><title>Materials</title><list list-type="alpha-lower" list-content="occurrences"><list-item><p><bold>Type status:</bold><named-content xmlns:xlink="http://www.w3.org/1999/xlink" content-type="dwc:typeStatus" xlink:type="simple">Holotype</named-content>. <bold>Occurrence:</bold> recordedBy: <named-content xmlns:xlink="http://www.w3.org/1999/xlink" content-type="dwc:recordedBy" xlink:type="simple">Jian-Bin Huang</named-content>; individualCount: <named-content xmlns:xlink="http://www.w3.org/1999/xlink" content-type="dwc:individualCount" xlink:type="simple">1</named-content>; sex: <named-content xmlns:xlink="http://www.w3.org/1999/xlink" content-type="dwc:sex" xlink:type="simple">male</named-content>; <bold>Location:</bold> country: <named-content xmlns:xlink="http://www.w3.org/1999/xlink" content-type="dwc:country" xlink:type="simple">CHINA</named-content>; stateProvince: <named-content xmlns:xlink="http://www.w3.org/1999/xlink" content-type="dwc:stateProvince" xlink:type="simple">Fujian</named-content>; verbatimLocality: <named-content xmlns:xlink="http://www.w3.org/1999/xlink" content-type="dwc:verbatimLocality" xlink:type="simple">Sanming City, Sha County, Luoboding [三明市沙县锣钹顶]</named-content>; verbatimElevation: <named-content xmlns:xlink="http://www.w3.org/1999/xlink" content-type="dwc:verbatimElevation" xlink:type="simple">1360 m</named-content>; verbatimLatitude: <named-content xmlns:xlink="http://www.w3.org/1999/xlink" content-type="dwc:verbatimLatitude" xlink:type="simple">N26.25843°</named-content>; verbatimLongitude: <named-content xmlns:xlink="http://www.w3.org/1999/xlink" content-type="dwc:verbatimLongitude" xlink:type="simple">E117.73736°</named-content>; <bold>Event:</bold> year: <named-content xmlns:xlink="http://www.w3.org/1999/xlink" content-type="dwc:year" xlink:type="simple">2018</named-content>; month: <named-content xmlns:xlink="http://www.w3.org/1999/xlink" content-type="dwc:month" xlink:type="simple">7</named-content>; <bold>Record Level:</bold> institutionCode: <named-content xmlns:xlink="http://www.w3.org/1999/xlink" content-type="dwc:institutionCode" xlink:type="simple">MYNU</named-content></p></list-item><list-item><p><bold>Type status:</bold><named-content xmlns:xlink="http://www.w3.org/1999/xlink" content-type="dwc:typeStatus" xlink:type="simple">Paratype</named-content>. <bold>Occurrence:</bold> recordedBy: <named-content xmlns:xlink="http://www.w3.org/1999/xlink" content-type="dwc:recordedBy" xlink:type="simple">Jian-Bin Huang</named-content>; individualCount: <named-content xmlns:xlink="http://www.w3.org/1999/xlink" content-type="dwc:individualCount" xlink:type="simple">1</named-content>; sex: <named-content xmlns:xlink="http://www.w3.org/1999/xlink" content-type="dwc:sex" xlink:type="simple">female</named-content>; <bold>Location:</bold> country: <named-content xmlns:xlink="http://www.w3.org/1999/xlink" content-type="dwc:country" xlink:type="simple">CHINA</named-content>; stateProvince: <named-content xmlns:xlink="http://www.w3.org/1999/xlink" content-type="dwc:stateProvince" xlink:type="simple">Fujian</named-content>; verbatimLocality: <named-content xmlns:xlink="http://www.w3.org/1999/xlink" content-type="dwc:verbatimLocality" xlink:type="simple">Sanming City, Sha County, Luoboding [三明市沙县锣钹顶]</named-content>; verbatimElevation: <named-content xmlns:xlink="http://www.w3.org/1999/xlink" content-type="dwc:verbatimElevation" xlink:type="simple">1360 m</named-content>; verbatimLatitude: <named-content xmlns:xlink="http://www.w3.org/1999/xlink" content-type="dwc:verbatimLatitude" xlink:type="simple">N26.25843°</named-content>; verbatimLongitude: <named-content xmlns:xlink="http://www.w3.org/1999/xlink" content-type="dwc:verbatimLongitude" xlink:type="simple">E117.73736°</named-content>; <bold>Event:</bold> year: <named-content xmlns:xlink="http://www.w3.org/1999/xlink" content-type="dwc:year" xlink:type="simple">2018</named-content>; month: <named-content xmlns:xlink="http://www.w3.org/1999/xlink" content-type="dwc:month" xlink:type="simple">7</named-content>; <bold>Record Level:</bold> institutionCode: <named-content xmlns:xlink="http://www.w3.org/1999/xlink" content-type="dwc:institutionCode" xlink:type="simple">MYNU</named-content></p></list-item><list-item><p><bold>Type status:</bold><named-content xmlns:xlink="http://www.w3.org/1999/xlink" content-type="dwc:typeStatus" xlink:type="simple">Paratype</named-content>. <bold>Occurrence:</bold> recordedBy: <named-content xmlns:xlink="http://www.w3.org/1999/xlink" content-type="dwc:recordedBy" xlink:type="simple">Yong Li</named-content>; individualCount: <named-content xmlns:xlink="http://www.w3.org/1999/xlink" content-type="dwc:individualCount" xlink:type="simple">1</named-content>; sex: <named-content xmlns:xlink="http://www.w3.org/1999/xlink" content-type="dwc:sex" xlink:type="simple">male</named-content>; <bold>Location:</bold> country: <named-content xmlns:xlink="http://www.w3.org/1999/xlink" content-type="dwc:country" xlink:type="simple">CHINA</named-content>; stateProvince: <named-content xmlns:xlink="http://www.w3.org/1999/xlink" content-type="dwc:stateProvince" xlink:type="simple">Fujian</named-content>; verbatimLocality: <named-content xmlns:xlink="http://www.w3.org/1999/xlink" content-type="dwc:verbatimLocality" xlink:type="simple">Sanming City, Sha County, Luoboding [三明市沙县锣钹顶]</named-content>; verbatimElevation: <named-content xmlns:xlink="http://www.w3.org/1999/xlink" content-type="dwc:verbatimElevation" xlink:type="simple">1360 m</named-content>; verbatimLatitude: <named-content xmlns:xlink="http://www.w3.org/1999/xlink" content-type="dwc:verbatimLatitude" xlink:type="simple">N26.25843°</named-content>; verbatimLongitude: <named-content xmlns:xlink="http://www.w3.org/1999/xlink" content-type="dwc:verbatimLongitude" xlink:type="simple">E117.73736°</named-content>; <bold>Event:</bold> year: <named-content xmlns:xlink="http://www.w3.org/1999/xlink" content-type="dwc:year" xlink:type="simple">2018</named-content>; month: <named-content xmlns:xlink="http://www.w3.org/1999/xlink" content-type="dwc:month" xlink:type="simple">7</named-content>; <bold>Record Level:</bold> collectionCode: <named-content xmlns:xlink="http://www.w3.org/1999/xlink" content-type="dwc:collectionCode" xlink:type="simple">CJBH</named-content></p></list-item><list-item><p><bold>Type status:</bold><named-content xmlns:xlink="http://www.w3.org/1999/xlink" content-type="dwc:typeStatus" xlink:type="simple">Paratype</named-content>. <bold>Occurrence:</bold> recordedBy: <named-content xmlns:xlink="http://www.w3.org/1999/xlink" content-type="dwc:recordedBy" xlink:type="simple">Liang Guo</named-content>; individualCount: <named-content xmlns:xlink="http://www.w3.org/1999/xlink" content-type="dwc:individualCount" xlink:type="simple">1</named-content>; sex: <named-content xmlns:xlink="http://www.w3.org/1999/xlink" content-type="dwc:sex" xlink:type="simple">female</named-content>; <bold>Location:</bold> country: <named-content xmlns:xlink="http://www.w3.org/1999/xlink" content-type="dwc:country" xlink:type="simple">CHINA</named-content>; stateProvince: <named-content xmlns:xlink="http://www.w3.org/1999/xlink" content-type="dwc:stateProvince" xlink:type="simple">Fujian</named-content>; verbatimLocality: <named-content xmlns:xlink="http://www.w3.org/1999/xlink" content-type="dwc:verbatimLocality" xlink:type="simple">Sanming City, Tianbaoyan Nature Reserve [三明市天宝岩自然保护区]</named-content>; verbatimElevation: <named-content xmlns:xlink="http://www.w3.org/1999/xlink" content-type="dwc:verbatimElevation" xlink:type="simple">1100 m</named-content>; <bold>Event:</bold> year: <named-content xmlns:xlink="http://www.w3.org/1999/xlink" content-type="dwc:year" xlink:type="simple">2015</named-content>; month: <named-content xmlns:xlink="http://www.w3.org/1999/xlink" content-type="dwc:month" xlink:type="simple">6</named-content>; day: <named-content xmlns:xlink="http://www.w3.org/1999/xlink" content-type="dwc:day" xlink:type="simple">19</named-content>; <bold>Record Level:</bold> collectionCode: <named-content xmlns:xlink="http://www.w3.org/1999/xlink" content-type="dwc:collectionCode" xlink:type="simple">CLGS</named-content></p></list-item><list-item><p><bold>Type status:</bold><named-content xmlns:xlink="http://www.w3.org/1999/xlink" content-type="dwc:typeStatus" xlink:type="simple">Paratype</named-content>. <bold>Occurrence:</bold> recordedBy: <named-content xmlns:xlink="http://www.w3.org/1999/xlink" content-type="dwc:recordedBy" xlink:type="simple">Jian-Bin Huang</named-content>; individualCount: <named-content xmlns:xlink="http://www.w3.org/1999/xlink" content-type="dwc:individualCount" xlink:type="simple">1</named-content>; sex: <named-content xmlns:xlink="http://www.w3.org/1999/xlink" content-type="dwc:sex" xlink:type="simple">male</named-content>; <bold>Location:</bold> country: <named-content xmlns:xlink="http://www.w3.org/1999/xlink" content-type="dwc:country" xlink:type="simple">CHINA</named-content>; stateProvince: <named-content xmlns:xlink="http://www.w3.org/1999/xlink" content-type="dwc:stateProvince" xlink:type="simple">Fujian</named-content>; verbatimLocality: <named-content xmlns:xlink="http://www.w3.org/1999/xlink" content-type="dwc:verbatimLocality" xlink:type="simple">Ningde City, Gutian County, Shitashan [宁德市古田县石塔山]</named-content>; verbatimElevation: <named-content xmlns:xlink="http://www.w3.org/1999/xlink" content-type="dwc:verbatimElevation" xlink:type="simple">1340 m</named-content>; verbatimLatitude: <named-content xmlns:xlink="http://www.w3.org/1999/xlink" content-type="dwc:verbatimLatitude" xlink:type="simple">N26.84247°</named-content>; verbatimLongitude: <named-content xmlns:xlink="http://www.w3.org/1999/xlink" content-type="dwc:verbatimLongitude" xlink:type="simple">E118.63524°</named-content>; <bold>Event:</bold> year: <named-content xmlns:xlink="http://www.w3.org/1999/xlink" content-type="dwc:year" xlink:type="simple">2020</named-content>; month: <named-content xmlns:xlink="http://www.w3.org/1999/xlink" content-type="dwc:month" xlink:type="simple">7</named-content>; day: <named-content xmlns:xlink="http://www.w3.org/1999/xlink" content-type="dwc:day" xlink:type="simple">9</named-content>; <bold>Record Level:</bold> collectionCode: <named-content xmlns:xlink="http://www.w3.org/1999/xlink" content-type="dwc:collectionCode" xlink:type="simple">CJBH</named-content></p></list-item><list-item><p><bold>Type status:</bold><named-content xmlns:xlink="http://www.w3.org/1999/xlink" content-type="dwc:typeStatus" xlink:type="simple">Paratype</named-content>. <bold>Occurrence:</bold> recordedBy: <named-content xmlns:xlink="http://www.w3.org/1999/xlink" content-type="dwc:recordedBy" xlink:type="simple">Peng-Yu Liu</named-content>; individualCount: <named-content xmlns:xlink="http://www.w3.org/1999/xlink" content-type="dwc:individualCount" xlink:type="simple">1</named-content>; sex: <named-content xmlns:xlink="http://www.w3.org/1999/xlink" content-type="dwc:sex" xlink:type="simple">male</named-content>; <bold>Location:</bold> country: <named-content xmlns:xlink="http://www.w3.org/1999/xlink" content-type="dwc:country" xlink:type="simple">CHINA</named-content>; stateProvince: <named-content xmlns:xlink="http://www.w3.org/1999/xlink" content-type="dwc:stateProvince" xlink:type="simple">Fujian</named-content>; verbatimLocality: <named-content xmlns:xlink="http://www.w3.org/1999/xlink" content-type="dwc:verbatimLocality" xlink:type="simple">Ningde City, Gutian County [宁德市古田县]</named-content>; verbatimElevation: <named-content xmlns:xlink="http://www.w3.org/1999/xlink" content-type="dwc:verbatimElevation" xlink:type="simple">1550 m</named-content>; <bold>Event:</bold> year: <named-content xmlns:xlink="http://www.w3.org/1999/xlink" content-type="dwc:year" xlink:type="simple">2021</named-content>; month: <named-content xmlns:xlink="http://www.w3.org/1999/xlink" content-type="dwc:month" xlink:type="simple">7</named-content>; day: <named-content xmlns:xlink="http://www.w3.org/1999/xlink" content-type="dwc:day" xlink:type="simple">18</named-content>; <bold>Record Level:</bold> collectionCode: <named-content xmlns:xlink="http://www.w3.org/1999/xlink" content-type="dwc:collectionCode" xlink:type="simple">CPYL</named-content></p></list-item><list-item><p><bold>Type status:</bold><named-content xmlns:xlink="http://www.w3.org/1999/xlink" content-type="dwc:typeStatus" xlink:type="simple">Paratype</named-content>. <bold>Occurrence:</bold> recordedBy: <named-content xmlns:xlink="http://www.w3.org/1999/xlink" content-type="dwc:recordedBy" xlink:type="simple">Jian-Bin Huang</named-content>; individualCount: <named-content xmlns:xlink="http://www.w3.org/1999/xlink" content-type="dwc:individualCount" xlink:type="simple">1</named-content>; sex: <named-content xmlns:xlink="http://www.w3.org/1999/xlink" content-type="dwc:sex" xlink:type="simple">female</named-content>; <bold>Location:</bold> country: <named-content xmlns:xlink="http://www.w3.org/1999/xlink" content-type="dwc:country" xlink:type="simple">CHINA</named-content>; stateProvince: <named-content xmlns:xlink="http://www.w3.org/1999/xlink" content-type="dwc:stateProvince" xlink:type="simple">Fujian</named-content>; verbatimLocality: <named-content xmlns:xlink="http://www.w3.org/1999/xlink" content-type="dwc:verbatimLocality" xlink:type="simple">Quanzhou City, Daiyun Mountain, hiking trail [泉州市戴云山登山步道]</named-content>; verbatimElevation: <named-content xmlns:xlink="http://www.w3.org/1999/xlink" content-type="dwc:verbatimElevation" xlink:type="simple">1520 m</named-content>; <bold>Event:</bold> year: <named-content xmlns:xlink="http://www.w3.org/1999/xlink" content-type="dwc:year" xlink:type="simple">2021</named-content>; month: <named-content xmlns:xlink="http://www.w3.org/1999/xlink" content-type="dwc:month" xlink:type="simple">7</named-content>; day: <named-content xmlns:xlink="http://www.w3.org/1999/xlink" content-type="dwc:day" xlink:type="simple">4</named-content>; <bold>Record Level:</bold> collectionCode: <named-content xmlns:xlink="http://www.w3.org/1999/xlink" content-type="dwc:collectionCode" xlink:type="simple">CLHC</named-content></p></list-item><list-item><p><bold>Type status:</bold><named-content xmlns:xlink="http://www.w3.org/1999/xlink" content-type="dwc:typeStatus" xlink:type="simple">Paratype</named-content>. <bold>Occurrence:</bold> recordedBy: <named-content xmlns:xlink="http://www.w3.org/1999/xlink" content-type="dwc:recordedBy" xlink:type="simple">local people</named-content>; individualCount: <named-content xmlns:xlink="http://www.w3.org/1999/xlink" content-type="dwc:individualCount" xlink:type="simple">1</named-content>; sex: <named-content xmlns:xlink="http://www.w3.org/1999/xlink" content-type="dwc:sex" xlink:type="simple">male</named-content>; <bold>Location:</bold> country: <named-content xmlns:xlink="http://www.w3.org/1999/xlink" content-type="dwc:country" xlink:type="simple">CHINA</named-content>; stateProvince: <named-content xmlns:xlink="http://www.w3.org/1999/xlink" content-type="dwc:stateProvince" xlink:type="simple">Guangxi</named-content>; verbatimLocality: <named-content xmlns:xlink="http://www.w3.org/1999/xlink" content-type="dwc:verbatimLocality" xlink:type="simple">Nanning City, Wuming County, Damingshan [南宁市武鸣县大明山]</named-content>; verbatimElevation: <named-content xmlns:xlink="http://www.w3.org/1999/xlink" content-type="dwc:verbatimElevation" xlink:type="simple">1600 m</named-content>; <bold>Event:</bold> year: <named-content xmlns:xlink="http://www.w3.org/1999/xlink" content-type="dwc:year" xlink:type="simple">2005</named-content>; month: <named-content xmlns:xlink="http://www.w3.org/1999/xlink" content-type="dwc:month" xlink:type="simple">7</named-content>; <bold>Record Level:</bold> collectionCode: <named-content xmlns:xlink="http://www.w3.org/1999/xlink" content-type="dwc:collectionCode" xlink:type="simple">CJBH</named-content></p></list-item><list-item><p><bold>Type status:</bold><named-content xmlns:xlink="http://www.w3.org/1999/xlink" content-type="dwc:typeStatus" xlink:type="simple">Paratype</named-content>. <bold>Occurrence:</bold> recordedBy: <named-content xmlns:xlink="http://www.w3.org/1999/xlink" content-type="dwc:recordedBy" xlink:type="simple">local people</named-content>; individualCount: <named-content xmlns:xlink="http://www.w3.org/1999/xlink" content-type="dwc:individualCount" xlink:type="simple">1</named-content>; sex: <named-content xmlns:xlink="http://www.w3.org/1999/xlink" content-type="dwc:sex" xlink:type="simple">male</named-content>; <bold>Location:</bold> country: <named-content xmlns:xlink="http://www.w3.org/1999/xlink" content-type="dwc:country" xlink:type="simple">CHINA</named-content>; stateProvince: <named-content xmlns:xlink="http://www.w3.org/1999/xlink" content-type="dwc:stateProvince" xlink:type="simple">Guangxi</named-content>; verbatimLocality: <named-content xmlns:xlink="http://www.w3.org/1999/xlink" content-type="dwc:verbatimLocality" xlink:type="simple">Laibin City, Jinxiu County, Changtong Township, Daojiang Village, Pingbantun [来宾市金秀县长垌乡道江村平办屯]</named-content>; verbatimElevation: <named-content xmlns:xlink="http://www.w3.org/1999/xlink" content-type="dwc:verbatimElevation" xlink:type="simple">1375 m</named-content>; verbatimLatitude: <named-content xmlns:xlink="http://www.w3.org/1999/xlink" content-type="dwc:verbatimLatitude" xlink:type="simple">N24.09509°</named-content>; verbatimLongitude: <named-content xmlns:xlink="http://www.w3.org/1999/xlink" content-type="dwc:verbatimLongitude" xlink:type="simple">E110.18344°</named-content>; <bold>Event:</bold> year: <named-content xmlns:xlink="http://www.w3.org/1999/xlink" content-type="dwc:year" xlink:type="simple">2015</named-content>; month: <named-content xmlns:xlink="http://www.w3.org/1999/xlink" content-type="dwc:month" xlink:type="simple">7</named-content>; day: <named-content xmlns:xlink="http://www.w3.org/1999/xlink" content-type="dwc:day" xlink:type="simple">8</named-content>; <bold>Record Level:</bold> collectionID: <named-content xmlns:xlink="http://www.w3.org/1999/xlink" content-type="dwc:collectionID" xlink:type="simple">CLHC</named-content></p></list-item><list-item><p><bold>Type status:</bold><named-content xmlns:xlink="http://www.w3.org/1999/xlink" content-type="dwc:typeStatus" xlink:type="simple">Paratype</named-content>. <bold>Occurrence:</bold> recordedBy: <named-content xmlns:xlink="http://www.w3.org/1999/xlink" content-type="dwc:recordedBy" xlink:type="simple">Chun-Fu Feng</named-content>; individualCount: <named-content xmlns:xlink="http://www.w3.org/1999/xlink" content-type="dwc:individualCount" xlink:type="simple">1</named-content>; sex: <named-content xmlns:xlink="http://www.w3.org/1999/xlink" content-type="dwc:sex" xlink:type="simple">female</named-content>; <bold>Location:</bold> country: <named-content xmlns:xlink="http://www.w3.org/1999/xlink" content-type="dwc:country" xlink:type="simple">CHINA</named-content>; stateProvince: <named-content xmlns:xlink="http://www.w3.org/1999/xlink" content-type="dwc:stateProvince" xlink:type="simple">Guangxi</named-content>; verbatimLocality: <named-content xmlns:xlink="http://www.w3.org/1999/xlink" content-type="dwc:verbatimLocality" xlink:type="simple">Laibin City, Jinxiu County, Changtong Township [来宾市金秀县长垌乡]</named-content>; <bold>Event:</bold> year: <named-content xmlns:xlink="http://www.w3.org/1999/xlink" content-type="dwc:year" xlink:type="simple">2020</named-content>; month: <named-content xmlns:xlink="http://www.w3.org/1999/xlink" content-type="dwc:month" xlink:type="simple">5</named-content>; <bold>Record Level:</bold> collectionCode: <named-content xmlns:xlink="http://www.w3.org/1999/xlink" content-type="dwc:collectionCode" xlink:type="simple">CCZC</named-content></p></list-item><list-item><p><bold>Type status:</bold><named-content xmlns:xlink="http://www.w3.org/1999/xlink" content-type="dwc:typeStatus" xlink:type="simple">Paratype</named-content>. <bold>Occurrence:</bold> recordedBy: <named-content xmlns:xlink="http://www.w3.org/1999/xlink" content-type="dwc:recordedBy" xlink:type="simple">local people</named-content>; individualCount: <named-content xmlns:xlink="http://www.w3.org/1999/xlink" content-type="dwc:individualCount" xlink:type="simple">1</named-content>; sex: <named-content xmlns:xlink="http://www.w3.org/1999/xlink" content-type="dwc:sex" xlink:type="simple">female</named-content>; <bold>Location:</bold> country: <named-content xmlns:xlink="http://www.w3.org/1999/xlink" content-type="dwc:country" xlink:type="simple">CHINA</named-content>; stateProvince: <named-content xmlns:xlink="http://www.w3.org/1999/xlink" content-type="dwc:stateProvince" xlink:type="simple">Guangxi</named-content>; verbatimLocality: <named-content xmlns:xlink="http://www.w3.org/1999/xlink" content-type="dwc:verbatimLocality" xlink:type="simple">Laibin City, Jinxiu County, Shengtangshan [来宾市金秀县圣堂山]</named-content>; verbatimElevation: <named-content xmlns:xlink="http://www.w3.org/1999/xlink" content-type="dwc:verbatimElevation" xlink:type="simple">1500 m</named-content>; <bold>Event:</bold> year: <named-content xmlns:xlink="http://www.w3.org/1999/xlink" content-type="dwc:year" xlink:type="simple">2018</named-content>; month: <named-content xmlns:xlink="http://www.w3.org/1999/xlink" content-type="dwc:month" xlink:type="simple">7</named-content>; <bold>Record Level:</bold> collectionCode: <named-content xmlns:xlink="http://www.w3.org/1999/xlink" content-type="dwc:collectionCode" xlink:type="simple">CJBH</named-content></p></list-item><list-item><p><bold>Type status:</bold><named-content xmlns:xlink="http://www.w3.org/1999/xlink" content-type="dwc:typeStatus" xlink:type="simple">Paratype</named-content>. <bold>Occurrence:</bold> recordedBy: <named-content xmlns:xlink="http://www.w3.org/1999/xlink" content-type="dwc:recordedBy" xlink:type="simple">Huang-Shun Xi</named-content>; individualCount: <named-content xmlns:xlink="http://www.w3.org/1999/xlink" content-type="dwc:individualCount" xlink:type="simple">1</named-content>; sex: <named-content xmlns:xlink="http://www.w3.org/1999/xlink" content-type="dwc:sex" xlink:type="simple">male</named-content>; <bold>Location:</bold> country: <named-content xmlns:xlink="http://www.w3.org/1999/xlink" content-type="dwc:country" xlink:type="simple">CHINA</named-content>; stateProvince: <named-content xmlns:xlink="http://www.w3.org/1999/xlink" content-type="dwc:stateProvince" xlink:type="simple">Guangxi</named-content>; verbatimLocality: <named-content xmlns:xlink="http://www.w3.org/1999/xlink" content-type="dwc:verbatimLocality" xlink:type="simple">Laibin City, Jinxiu County, Dayaoshan Mountain [来宾市金秀县大瑶山]</named-content>; verbatimElevation: <named-content xmlns:xlink="http://www.w3.org/1999/xlink" content-type="dwc:verbatimElevation" xlink:type="simple">1350 m</named-content>; <bold>Event:</bold> year: <named-content xmlns:xlink="http://www.w3.org/1999/xlink" content-type="dwc:year" xlink:type="simple">2018</named-content>; month: <named-content xmlns:xlink="http://www.w3.org/1999/xlink" content-type="dwc:month" xlink:type="simple">7</named-content>; day: <named-content xmlns:xlink="http://www.w3.org/1999/xlink" content-type="dwc:day" xlink:type="simple">2</named-content>; <bold>Record Level:</bold> collectionCode: <named-content xmlns:xlink="http://www.w3.org/1999/xlink" content-type="dwc:collectionCode" xlink:type="simple">CTLH</named-content></p></list-item></list></tp:treatment-sec><tp:treatment-sec sec-type="Description"><title>Description</title><p><bold>Holotype male</bold>. Body 28.6 mm long, widest just after elytral humeri (10.8 mm). Length of different body parts (mm): head (3.3), antenna (54.5), pronotum (5.1), elytra (20.4); width: head (5.9), pronotal apex (6.2), pronotal base (6.6), elytral humeri (10.1).</p><p><bold>Habitus</bold> (Fig. <xref ref-type="fig" rid="F7276717">1</xref>A and B). Body oval. Integumentary colour of body and appendages blackish; eyes black; elytra blackish with weak green sheen. Frons, genae and vertex almost glabrous. Temples moderately clothed with slender, recumbent, pale pubescence. Scape and pedicel densely clothed with short, recumbent, pale pubescence; in addition, pedicel with whitish pubescence at mesial side. Antennomeres III–XI annulated by whitish pubescence at bases and apices and clothed with dark brown pubescence in middle parts; annulations broadening apically and apical three antennomeres almost entirely covered with whitish pubescence, except in middle of mesial side. Pronotum almost glabrous, inserted with several moderately long, suberect, dark brown setae after lateral spines. Scutellum clothed with whitish pubescence. Elytra mostly glabrous; each elytron provided with several small maculae of white pubescence, roughly arranged in four transverse rows and one relatively large macula along apical margin. Ventral surface predominantly clothed with fine pale pubescence, laterals of metasternum and abdominal sternites III–VII provided with maculae of whitish pubescence. Legs mostly clothed with dark brown pubescence, but with bluish-white pubescence on basal half of tibiae and tarsal dorsum.</p><p><bold>Head</bold> subcylindrical, 1.7 times wider than long, widest at posterior margin of lower eye lobes, slightly narrowed posteriorly. Vertex, frons and genae sparsely covered with fine punctures, interstices microreticulate. Anteclypeus membranous, transverse, without setae or evident punctures; anterior margin straight. Frons with fine median groove extending from anterior margin to occiput. Vertex moderately concave; antennal tubercles prominent.</p><p><bold>Mouthparts</bold>. Labrum wider than long, covered with short brownish setae on dorsal surface, especially dense along anterior margin and with long, strong, blackish setae in apicolateral areas; anterior margin gently emarginate. Mandible short, regularly arcuate at outer edge. Maxillary and labial palpi with ultimate palpomeres fusiform, truncated at apices.</p><p><bold>Antennae</bold> moderately long, 1.9 times as long as body, with apical five antennomeres exceeding elytral apices. Antennomeres with length ratio from base to tip: 6.71 – 1.00 – 10.22 – 9.07 – 7.69 – 7.35 – 7.28 – 6.92 – 6.37 – 6.14 – 9.72. Scape subcylindrical, robust, gradually thickening towards apex, with distinct cicatrix. Pedicel knob-like, short, distinctly thinner than scape. Antennomere III the longest, 1.7 times longer than pronotum, 1.5 times longer than scape and 1.1 times longer than IV. Antennomeres III–X straight, gradually decreasing in length. Antennomere XI arcuate, 1.6 times longer than X.</p><p><bold>Pronotum</bold> subcylindrical, slightly widening basally, 0.8 times as long as basal width, widest at lateral spines. Lateral spine conical, with subacute apex laterally directed and slightly retrousse. Posteromedial callus moderately developed and elevated. Surface with a few umbilicated granules and wrinkles between lateral spine and posteromedial callus.</p><p><bold>Scutellum</bold> subtriangular, narrowly rounded at apex. Surface densely and finely punctuated.</p><p><bold>Elytra</bold> semi-oval, 2.0 times as long as humeral width, widest just after humeri. Humeral width 1.5 times wider than pronotal base. Lateral margin gradually narrowing towards conjointly rounded apices; sutural angle round. Surface smooth, without any granules, sparsely covered with fine punctures, interstices microreticulate.</p><p><bold>Legs</bold>. Femora moderately stout; metafemora reaching posterior margin of abdominal sternite VI. Tibiae moderately long; pro- and mesotibiae gently incurvate around apical 1/3; metatibiae straight. Tarsomere I the longest, but not longer than II+III; III distinctly bilobed.</p><p><bold>Ventral side</bold>. Prosternum smooth; prosternal process almost smooth, apically truncated. Mesosternal process with one strong middle tubercle. Metaventrite with fine median groove extending from sub-base to apical 3/7. Metanepisternum wedge-like; anterior margin widely rounded; ventral margin gently incurved at anterior area and slightly wide at posterior area.</p><p><bold>Abdomen</bold>. Abdominal tergite VII (Fig. <xref ref-type="fig" rid="F7276757">3</xref>C) subhexagonal, almost simply rounded at posterior margin; tergite VIII (Fig. <xref ref-type="fig" rid="F7276761">4</xref>A) subhexagonal, distinctly emarginate at posterior margin, hardly depressed on dorsal surface (Fig. <xref ref-type="fig" rid="F7276761">4</xref>C). Abdominal sternites densely and finely punctate; sternite VII (Fig. <xref ref-type="fig" rid="F7276757">3</xref>D) subtrapezoidal, slightly emarginate at middle of posterior margin; sternite VIII (Fig. <xref ref-type="fig" rid="F7276761">4</xref>B) with sclerotised area rather narrow, widely emarginate at middle of posterior margin. Spiculum gastrale (Fig. <xref ref-type="fig" rid="F7276761">4</xref>D and E) with stem 2.1 times longer than branches; stem straight, except hook-like base in lateral view (Fig. <xref ref-type="fig" rid="F7276761">4</xref>F).</p><p><italic>Male genitalia</italic>. Tegmen (Fig. <xref ref-type="fig" rid="F7276777">5</xref>A and B) widest at basal 3/7, moderately curved ventrally in lateral view (Fig. <xref ref-type="fig" rid="F7276777">5</xref>C); parameres 1/4 length of tegmen, moderately elongate, gradually convergent towards round apex, apex with long setae (Fig. <xref ref-type="fig" rid="F7276777">5</xref>D). Median lobe (Fig. <xref ref-type="fig" rid="F7276777">5</xref>E and F) longer than tegmen, moderately curved ventrally in lateral view (Fig. <xref ref-type="fig" rid="F7276777">5</xref>G); dorsal plate (Fig. <xref ref-type="fig" rid="F7276777">5</xref>H) abruptly narrowed from subapex, rounded at apical margin; ventral plate (Fig. <xref ref-type="fig" rid="F7276777">5</xref>H) distinctly longer than dorsal plate, narrowed from subapex, rounded at apical margin; basal struts (Fig. <xref ref-type="fig" rid="F7276777">5</xref>E and F) half length of median lobe.</p><p><bold>Male paratypes.</bold> Body 28.1–28.8 mm long. Five male types have the same body colour, without evident variations. Whitish or white pubescence stained with bluish tint in different degrees. Some males sparsely clothed with white pubescence on anterolateral and lateral areas of pronotum (lost in holotype). Due to the condition of different specimens, whitish or white pubescence or maculae may be distinct, vague or absent.</p><p><bold>Female paratypes.</bold> Body 34.8–35.6 mm long, widest just after elytral humeri (13.8 mm). Length of different body parts (n = 2, average value, mm): head (3.9), antenna (56.1), pronotum (6.2), elytra (25.3); width: head (7.3), pronotal apex (7.6), pronotal base (8.2), elytral humeri (13.3). Antennomeres with length ratio from base to tip: 5.24 – 1.00 – 6.78 – 5.88 – 5.02 – 4.39 – 4.35 – 4.11 – 3.84 – 3.66 – 5.24.</p><p>Similar to male in general appearance, but distinct by the following characters: body much larger (Fig. <xref ref-type="fig" rid="F7276717">1</xref>C and D); antennae much shorter, about 1.6 times as long as body, with apical four antennomeres exceeding elytral apices; ventral surface with whitish maculae broader; abdominal tergite VII (Fig. <xref ref-type="fig" rid="F7276757">3</xref>A) and sternite VII (Fig. <xref ref-type="fig" rid="F7276757">3</xref>B) deeply emarginate in middle of posterior margins; spermatheca (Fig. <xref ref-type="fig" rid="F7276796">6</xref>A) short, stout, bisinuate, also bisinuate in lateral view (Fig. <xref ref-type="fig" rid="F7276796">6</xref>B).</p></tp:treatment-sec><tp:treatment-sec sec-type="Diagnosis"><title>Diagnosis</title><p><italic><tp:taxon-name><tp:taxon-name-part taxon-name-part-type="genus" reg="Anoplophora">Anoplophora</tp:taxon-name-part><tp:taxon-name-part taxon-name-part-type="species" reg="huangjianbini">huangjianbini</tp:taxon-name-part></tp:taxon-name></italic><bold>sp. n.</bold> is similar to <italic><tp:taxon-name><tp:taxon-name-part taxon-name-part-type="genus" reg="Anoplophora">A.</tp:taxon-name-part><tp:taxon-name-part taxon-name-part-type="species" reg="imitator">imitator</tp:taxon-name-part></tp:taxon-name></italic> (White, 1858) (Fig. <xref ref-type="fig" rid="F7356239">2</xref>A), <italic><tp:taxon-name><tp:taxon-name-part taxon-name-part-type="genus" reg="Anoplophora">A.</tp:taxon-name-part><tp:taxon-name-part taxon-name-part-type="species" reg="elegans">elegans</tp:taxon-name-part></tp:taxon-name></italic> (Gahan, 1888) (Fig. <xref ref-type="fig" rid="F7356239">2</xref>B), <italic><tp:taxon-name><tp:taxon-name-part taxon-name-part-type="genus" reg="Anoplophora">A.</tp:taxon-name-part><tp:taxon-name-part taxon-name-part-type="species" reg="similis">similis</tp:taxon-name-part></tp:taxon-name></italic> (Gahan, 1900) (Fig. <xref ref-type="fig" rid="F7356239">2</xref>C), <italic><tp:taxon-name><tp:taxon-name-part taxon-name-part-type="genus" reg="Anoplophora">A.</tp:taxon-name-part><tp:taxon-name-part taxon-name-part-type="species" reg="chiangi">chiangi</tp:taxon-name-part></tp:taxon-name></italic> Hua &amp; Zhang, 1991 (Fig. <xref ref-type="fig" rid="F7356239">2</xref>D) and <italic><tp:taxon-name><tp:taxon-name-part taxon-name-part-type="genus" reg="Anoplophora">A.</tp:taxon-name-part><tp:taxon-name-part taxon-name-part-type="species" reg="siderea">siderea</tp:taxon-name-part></tp:taxon-name></italic> Bi, Chen &amp; Ohbayashi, 2020 (figs. 1–3 in <xref ref-type="bibr" rid="B7355215">Bi et al. 2020</xref>) by the distinctive antennal banding, which are annulated with whitish pubescence both at the bases and apices of antennomeres III–XI. However, the new species can be easily separated from them (except <italic><tp:taxon-name><tp:taxon-name-part taxon-name-part-type="genus" reg="Anoplophora">A.</tp:taxon-name-part><tp:taxon-name-part taxon-name-part-type="species" reg="elegans">elegans</tp:taxon-name-part></tp:taxon-name></italic>) by the granules (or granulation) lacking on the anterior part of elytra (Fig. <xref ref-type="fig" rid="F7276717">1</xref>A and C). For <italic><tp:taxon-name><tp:taxon-name-part taxon-name-part-type="genus" reg="Anoplophora">A.</tp:taxon-name-part><tp:taxon-name-part taxon-name-part-type="species" reg="elegans">elegans</tp:taxon-name-part></tp:taxon-name></italic>, it has a totally different pronotal and elytral design, with maculae (or rather bands) much larger/longer and more dense on pronotum, elytra, metasternum and abdominal sternites III–VII; besides, it also has large maculae around gena and frons and on mesepisternum (absent in <italic><tp:taxon-name><tp:taxon-name-part taxon-name-part-type="genus" reg="Anoplophora">A.</tp:taxon-name-part><tp:taxon-name-part taxon-name-part-type="species" reg="huangjianbini">huangjianbini</tp:taxon-name-part></tp:taxon-name></italic> <bold>sp. n.</bold>). Moreover, the new species is distinguished from its congeneric species by a combination of the following characters: abdominal tergite VII almost simply rounded at posterior margin (Fig. <xref ref-type="fig" rid="F7276757">3</xref>C); tergite VIII distinctly emarginate at posterior margin (Fig. <xref ref-type="fig" rid="F7276761">4</xref>A); sternite VIII with sclerotised area rather narrow, widely emarginate at middle of posterior margin (Fig. <xref ref-type="fig" rid="F7276761">4</xref>B); spiculum gastrale with stem straight, except hook-like base in lateral view (Fig. <xref ref-type="fig" rid="F7276761">4</xref>F); median lobe with dorsal plate abruptly narrowed from subapex and ventral plate narrowed from subapex (Fig. <xref ref-type="fig" rid="F7276777">5</xref>H); basal struts half length of median lobe (Fig. <xref ref-type="fig" rid="F7276777">5</xref>E); spermatheca (Fig. <xref ref-type="fig" rid="F7276796">6</xref>A) short, stout, bisinuate, also bisinuate in lateral view (Fig. <xref ref-type="fig" rid="F7276796">6</xref>A and B).</p></tp:treatment-sec><tp:treatment-sec sec-type="Etymology"><title>Etymology</title><p>The new species is dedicated to the collector of most type specimens, Mr. Jian-Bin Huang (Nanping, CHINA), an enthusiastic amateur entomologist. The name is a noun in the genitive case. “剑斌星天牛 (Pinyin: Jian Bin Xing Tian Niu)” is proposed for the Chinese common name of this new species.</p></tp:treatment-sec><tp:treatment-sec sec-type="Distribution"><title>Distribution</title><p>CHINA (Fujian, Guangxi).</p></tp:treatment-sec><tp:treatment-sec sec-type="Field observations"><title>Field observations</title><p>Habitat with broad-leaved mixed forest at Luoboding (Fujian) is shown in Fig. <xref ref-type="fig" rid="F7276801">7</xref>A and B. Living adults are shown in Fig. <xref ref-type="fig" rid="F7276801">7</xref>C and D.</p></tp:treatment-sec><tp:treatment-sec><!--Section generated to contain objects referenced in tp:taxon-treatment.--><fig id="F7276717" position="float" orientation="portrait"><object-id xmlns:xlink="http://www.w3.org/1999/xlink" content-type="arpha" xlink:type="simple">EF537DA2-0D72-574E-80D9-DAF048E7A040</object-id><object-id xmlns:xlink="http://www.w3.org/1999/xlink" content-type="doi" xlink:type="simple">10.3897/BDJ.9.e70936.figure1</object-id><label>Figure 1.</label><caption><p>Habitus of <italic><tp:taxon-name><tp:taxon-name-part taxon-name-part-type="genus" reg="Anoplophora">Anoplophora</tp:taxon-name-part><tp:taxon-name-part taxon-name-part-type="species" reg="huangjianbini">huangjianbini</tp:taxon-name-part></tp:taxon-name></italic> <bold>sp. n.</bold>: <bold>A, B.</bold> male, holotype; <bold>C, D.</bold> female, paratype. <bold>A, C.</bold> dorsal view; <bold>B, D.</bold> ventral view.</p></caption><graphic xmlns:xlink="http://www.w3.org/1999/xlink" xlink:href="bdj-09-e70936-g001.jpg" position="float" id="oo_560811.jpg" orientation="portrait" xlink:type="simple"><uri content-type="original_file" xlink:type="simple">https://binary.pensoft.net/fig/560811</uri></graphic></fig><fig id="F7276757" position="float" orientation="portrait"><object-id xmlns:xlink="http://www.w3.org/1999/xlink" content-type="arpha" xlink:type="simple">E832DD6B-0BB9-5D90-8882-284BD473BB13</object-id><object-id xmlns:xlink="http://www.w3.org/1999/xlink" content-type="doi" xlink:type="simple">10.3897/BDJ.9.e70936.figure3</object-id><label>Figure 3.</label><caption><p><italic><tp:taxon-name><tp:taxon-name-part taxon-name-part-type="genus" reg="Anoplophora">Anoplophora</tp:taxon-name-part><tp:taxon-name-part taxon-name-part-type="species" reg="huangjianbini">huangjianbini</tp:taxon-name-part></tp:taxon-name></italic><bold>sp. n.</bold>: abdominal tergites VII (<bold>A, C</bold>) and sternites VII (<bold>B, D</bold>) of female, paratype (<bold>A, B</bold>) and male, holotype (<bold>C, D</bold>). <bold>A, C.</bold> dorsal view; <bold>B, D.</bold> ventral view.</p></caption><graphic xmlns:xlink="http://www.w3.org/1999/xlink" xlink:href="bdj-09-e70936-g003.jpg" position="float" id="oo_560829.jpg" orientation="portrait" xlink:type="simple"><uri content-type="original_file" xlink:type="simple">https://binary.pensoft.net/fig/560829</uri></graphic></fig><fig id="F7276761" position="float" orientation="portrait"><object-id xmlns:xlink="http://www.w3.org/1999/xlink" content-type="arpha" xlink:type="simple">C189366C-B1F5-5ECA-BCBB-2245D71C191A</object-id><object-id xmlns:xlink="http://www.w3.org/1999/xlink" content-type="doi" xlink:type="simple">10.3897/BDJ.9.e70936.figure4</object-id><label>Figure 4.</label><caption><p><italic><tp:taxon-name><tp:taxon-name-part taxon-name-part-type="genus" reg="Anoplophora">Anoplophora</tp:taxon-name-part><tp:taxon-name-part taxon-name-part-type="species" reg="huangjianbini">huangjianbini</tp:taxon-name-part></tp:taxon-name></italic><bold>sp. n.</bold>, holotype, male: <bold>A–C.</bold> abdominal segment VIII; <bold>D–F.</bold> spiculum gastrale. <bold>A, D.</bold> dorsal view; <bold>B, E.</bold> ventral view; <bold>C, F.</bold> lateral view.</p></caption><graphic xmlns:xlink="http://www.w3.org/1999/xlink" xlink:href="bdj-09-e70936-g004.jpg" position="float" id="oo_560832.jpg" orientation="portrait" xlink:type="simple"><uri content-type="original_file" xlink:type="simple">https://binary.pensoft.net/fig/560832</uri></graphic></fig><fig id="F7276777" position="float" orientation="portrait"><object-id xmlns:xlink="http://www.w3.org/1999/xlink" content-type="arpha" xlink:type="simple">18E11654-E822-5509-840F-D6B2FD9A03E4</object-id><object-id xmlns:xlink="http://www.w3.org/1999/xlink" content-type="doi" xlink:type="simple">10.3897/BDJ.9.e70936.figure5</object-id><label>Figure 5.</label><caption><p>Male genitalia of <italic><tp:taxon-name><tp:taxon-name-part taxon-name-part-type="genus" reg="Anoplophora">Anoplophora</tp:taxon-name-part><tp:taxon-name-part taxon-name-part-type="species" reg="huangjianbini">huangjianbini</tp:taxon-name-part></tp:taxon-name></italic> <bold>sp. n.</bold>, holotype: <bold>A–C.</bold> tegmen; <bold>D.</bold> parameres; <bold>E–G.</bold> median lobe; <bold>H.</bold> apical part of median lobe. <bold>A, E.</bold> dorsal view; <bold>B, F.</bold> ventral view; <bold>C, G.</bold> lateral view; <bold>D, H.</bold> apicodorsal view.</p></caption><graphic xmlns:xlink="http://www.w3.org/1999/xlink" xlink:href="bdj-09-e70936-g005.jpg" position="float" id="oo_560843.jpg" orientation="portrait" xlink:type="simple"><uri content-type="original_file" xlink:type="simple">https://binary.pensoft.net/fig/560843</uri></graphic></fig><fig id="F7276796" position="float" orientation="portrait"><object-id xmlns:xlink="http://www.w3.org/1999/xlink" content-type="arpha" xlink:type="simple">C0BACFF2-F994-58B8-A91A-AF0B3D0B3ECC</object-id><object-id xmlns:xlink="http://www.w3.org/1999/xlink" content-type="doi" xlink:type="simple">10.3897/BDJ.9.e70936.figure6</object-id><label>Figure 6.</label><caption><p>Spermatheca of <italic><tp:taxon-name><tp:taxon-name-part taxon-name-part-type="genus" reg="Anoplophora">Anoplophora</tp:taxon-name-part><tp:taxon-name-part taxon-name-part-type="species" reg="huangjianbini">huangjianbini</tp:taxon-name-part></tp:taxon-name></italic> <bold>sp. n.</bold>, paratype. <bold>A.</bold> dorsal view; <bold>B.</bold> lateral view.</p></caption><graphic xmlns:xlink="http://www.w3.org/1999/xlink" xlink:href="bdj-09-e70936-g006.jpg" position="float" id="oo_560859.jpg" orientation="portrait" xlink:type="simple"><uri content-type="original_file" xlink:type="simple">https://binary.pensoft.net/fig/560859</uri></graphic></fig><fig id="F7356239" position="float" orientation="portrait"><object-id xmlns:xlink="http://www.w3.org/1999/xlink" content-type="arpha" xlink:type="simple">41B8A17F-BDCC-501C-9D9D-5AF989344915</object-id><object-id xmlns:xlink="http://www.w3.org/1999/xlink" content-type="doi" xlink:type="simple">10.3897/BDJ.9.e70936.figure2</object-id><label>Figure 2.</label><caption><p>Elytra of <italic><tp:taxon-name><tp:taxon-name-part taxon-name-part-type="genus" reg="Anoplophora">Anoplophora</tp:taxon-name-part></tp:taxon-name></italic> males, dorsal view: <bold>A.</bold> <italic><tp:taxon-name><tp:taxon-name-part taxon-name-part-type="genus" reg="Anoplophora">A.</tp:taxon-name-part><tp:taxon-name-part taxon-name-part-type="species" reg="imitator">imitator</tp:taxon-name-part></tp:taxon-name></italic> (White, 1858) from Fujian, CHINA; <bold>B.</bold> <italic><tp:taxon-name><tp:taxon-name-part taxon-name-part-type="genus" reg="Anoplophora">A.</tp:taxon-name-part><tp:taxon-name-part taxon-name-part-type="species" reg="elegans">elegans</tp:taxon-name-part></tp:taxon-name></italic> (Gahan, 1888) from LAOS; <bold>C.</bold> <italic><tp:taxon-name><tp:taxon-name-part taxon-name-part-type="genus" reg="Anoplophora">A.</tp:taxon-name-part><tp:taxon-name-part taxon-name-part-type="species" reg="similis">similis</tp:taxon-name-part></tp:taxon-name></italic> (Gahan, 1900) from Hainan, CHINA; <bold>D.</bold> <italic><tp:taxon-name><tp:taxon-name-part taxon-name-part-type="genus" reg="Anoplophora">A.</tp:taxon-name-part><tp:taxon-name-part taxon-name-part-type="species" reg="chiangi">chiangi</tp:taxon-name-part></tp:taxon-name></italic> Hua &amp; Zhang, 1991 from Guizhou, CHINA.</p></caption><graphic xmlns:xlink="http://www.w3.org/1999/xlink" xlink:href="bdj-09-e70936-g002.jpg" position="float" id="oo_570949.jpg" orientation="portrait" xlink:type="simple"><uri content-type="original_file" xlink:type="simple">https://binary.pensoft.net/fig/570949</uri></graphic></fig><fig id="F7276801" position="float" orientation="portrait"><object-id xmlns:xlink="http://www.w3.org/1999/xlink" content-type="arpha" xlink:type="simple">5FE2CB07-F13C-5765-9637-1F3164E22806</object-id><object-id xmlns:xlink="http://www.w3.org/1999/xlink" content-type="doi" xlink:type="simple">10.3897/BDJ.9.e70936.figure7</object-id><label>Figure 7.</label><caption><p>Field observations of <italic><tp:taxon-name><tp:taxon-name-part taxon-name-part-type="genus" reg="Anoplophora">Anoplophora</tp:taxon-name-part><tp:taxon-name-part taxon-name-part-type="species" reg="huangjianbini">huangjianbini</tp:taxon-name-part></tp:taxon-name></italic> <bold>sp. n.</bold>: <bold>A.</bold> habitat of Luoboding (Fujian, CHINA); <bold>B.</bold> Mr. Jian-Bin Huang collecting at Luoboding (Fujian, CHINA); <bold>C.</bold> a living female; <bold>D.</bold> a living male on the palm of Jian-Bin Huang. (<bold>A, B &amp; D</bold> provided by Jian-Bin Huang)</p></caption><graphic xmlns:xlink="http://www.w3.org/1999/xlink" xlink:href="bdj-09-e70936-g007.jpg" position="float" id="oo_570662.jpg" orientation="portrait" xlink:type="simple"><uri content-type="original_file" xlink:type="simple">https://binary.pensoft.net/fig/570662</uri></graphic></fig></tp:treatment-sec><ref-list><ref id="B7355215"><element-citation xmlns:xlink="http://www.w3.org/1999/xlink" publication-type="article" xlink:type="simple"><person-group person-group-type="author"><name name-style="western"><surname>Bi</surname><given-names>W. X.</given-names></name><name name-style="western"><surname>Chen</surname><given-names>C. C.</given-names></name><name name-style="western"><surname>Ohbayashi</surname><given-names>N.</given-names></name></person-group><year>2020</year><article-title>Notes on the poorly known <italic><tp:taxon-name><tp:taxon-name-part taxon-name-part-type="genus" reg="Anoplophora">Anoplophora</tp:taxon-name-part></tp:taxon-name></italic> species, with description of one new species from South China (<tp:taxon-name><tp:taxon-name-part taxon-name-part-type="order">Coleoptera</tp:taxon-name-part></tp:taxon-name>, <tp:taxon-name><tp:taxon-name-part taxon-name-part-type="family">Cerambycidae</tp:taxon-name-part></tp:taxon-name>, <tp:taxon-name><tp:taxon-name-part taxon-name-part-type="subfamily">Lamiinae</tp:taxon-name-part></tp:taxon-name>).</article-title><source>Zootaxa</source><volume>4853</volume><issue>2</issue><fpage>265</fpage><lpage>274</lpage><pub-id pub-id-type="doi">10.11646/zootaxa.4853.2.7</pub-id></element-citation></ref></ref-list></tp:taxon-treatment>
